# Supplementary material for: “One Health” Perspective on Prevalence of ESKAPE Pathogens in Africa: A Systematic Review and Meta-Analysis
Source: Pathogens. 2024 Sep 12;13(9):787. doi: 10.3390/pathogens13090787 (PMC11434769; doi:10.3390/pathogens13090787)
Supplement: Supplementary file 1 [file pathogens-13-00787-s001.zip]

Archive with 1 entries (1 files):
- pathogens-3179961-supplementary.pdf
